# Supplementary material for: An Insight of Betula platyphylla SWEET Gene Family through Genome-Wide Identification, Expression Profiling and Function Analysis of BpSWEET1c under Cold Stress
Source: Int J Mol Sci. 2023 Sep 4;24(17):13626. doi: 10.3390/ijms241713626 (PMC10488219; doi:10.3390/ijms241713626)
Supplement: Supplementary file 1 [file ijms-24-13626-s001.zip]

Archive with 8 entries (8 files):
- FigureS1.jpg
- FigureS2.jpg
- FigureS3.jpg
- Table S1.xlsx
- TableS2.xlsx
- TableS3.xlsx
- TableS4.xlsx
- TableS5.xlsx
