# Supplementary material for: An Insight of Betula platyphylla SWEET Gene Family through Genome-Wide Identification, Expression Profiling and Function Analysis of BpSWEET1c under Cold Stress
Source: Int J Mol Sci. 2023 Sep 4;24(17):13626. doi: 10.3390/ijms241713626 (PMC10488219; doi:10.3390/ijms241713626)
Supplement: Supplementary file 1 [file ijms-24-13626-s001.zip › Table S1.xlsx]

## Sheet: Sheet1
Primer sequence in this study
Gene name	Forward primer(5'-3')	Reverse primer(5'-3')	Description
BpSWEET1c	ACTCTAGACTGGTACCCGGGATGGAGAATTTTGTGCATTTCTTG	ACTAGTCAGTCGACCCGGGTAGTGGTGCCCTTGATGAGCTCC	Construction of pBI121-GFP
BpSWEET1a	GCCAAAACAGGGGAGGATAAA	GTTTTGGGAGAGAAATGAATC	qRT-PCR of BpSWEET1a
BpSWEET1b	CCCTTTTGTTTTTGTGTCCAA	CTTCTCTTGGTGATGAGTTTT	qRT-PCR of BpSWEET1b
BpSWEET1c	TGACCCTTTTGTTTTTGTGAA	ATTTGCGGTGGATTGGTCCTC	qRT-PCR of BpSWEET1c
BpSWEET2	GCTATGTGCAATCATAGTGGC	CATGAGCTCATTAGGAAGGTG	qRT-PCR of BpSWEET2
BpSWEET7	AAAAAAAGGCTCAGAGTTTTG	CTCCACACTTCTTGTGGTAAG	qRT-PCR of BpSWEET7
BpSWEET17a	ATCTTGGATGTGGGCTTCCTT	GAATGGCATGTACTCCACGCT	qRT-PCR of BpSWEET17a
BpSWEET17b	TTCGGTGCTGTTGTCGAGATC	AATCATACTGAAGACTACACA	qRT-PCR of BpSWEET17b
