# Supplementary material for: An Insight of Betula platyphylla SWEET Gene Family through Genome-Wide Identification, Expression Profiling and Function Analysis of BpSWEET1c under Cold Stress
Source: Int J Mol Sci. 2023 Sep 4;24(17):13626. doi: 10.3390/ijms241713626 (PMC10488219; doi:10.3390/ijms241713626)
Supplement: Supplementary file 1 [file ijms-24-13626-s001.zip › TableS2.xlsx]

## Sheet: Sheet1
Ka and Ks of SWEET gene pairs in Betula platyphylla.
Gene ID	Gene ID	Duplication Type	Ka	Ks	Ka/Ks	Selection pressure
BpSWEET1b	BpSWEET1c	tandem duplication	0.0531601	0.0630443	0.843219	Purifying selection
BpSWEET11	BpSWEET15	Segmental duplication	0.282333	1.62946	0.173268	Purifying selection
BpSWEET17a	BpSWEET17b	Segmental duplication	0.293666	1.20755	0.243193	Purifying selection
