# Supplementary material for: An Insight of Betula platyphylla SWEET Gene Family through Genome-Wide Identification, Expression Profiling and Function Analysis of BpSWEET1c under Cold Stress
Source: Int J Mol Sci. 2023 Sep 4;24(17):13626. doi: 10.3390/ijms241713626 (PMC10488219; doi:10.3390/ijms241713626)
Supplement: Supplementary file 1 [file ijms-24-13626-s001.zip › TableS3.xlsx]

## Sheet: Sheet1
Ka and Ks of SWEET gene pairs across species.
Gene ID	Gene ID	Ka	Ks	Ka/Ks	Selection pressure
BpSWEET4	PAC:19661763	0.354316	2.72831	0.129867	Purifying selection
BpSWEET7	PAC:19644928	0.365163	1.98748	0.183731	Purifying selection
BpSWEET10	PAC:19669309	0.325441	2.64052	0.123249	Purifying selection
BpSWEET17a	PAC:19660984	0.290044	3.02355	0.0959285	Purifying selection
BpSWEET17b	PAC:19660984	0.429926	2.20662	0.194835	Purifying selection
BpSWEET1a	Potri.002G072600.2.v4.1	0.246725	1.07603	0.229291	Purifying selection
BpSWEET2	Potri.001G383000.6.v4.1	0.199725	0.68137	0.293122	Purifying selection
BpSWEET3	Potri.015G021900.3.v4.1	0.144612	0.805986	0.179423	Purifying selection
BpSWEET4	Potri.015G074300.1.v4.1	0.334079	2.26628	0.147413	Purifying selection
BpSWEET7	Potri.003G143100.1.v4.1	0.244319	0.990413	0.246683	Purifying selection
BpSWEET11	Potri.012G103200.1.v4.1	0.334659	2.13407	0.156817	Purifying selection
BpSWEET15	Potri.001G060900.1.v4.1	0.182402	1.01299	0.180063	Purifying selection
BpSWEET17a	Potri.005G023900.1.v4.1	0.361752	1.92752	0.187678	Purifying selection
BpSWEET17b	Potri.005G023900.1.v4.1	0.262108	0.976521	0.26841	Purifying selection
Note: The first to seventh rows represent Ka and Ks analysis of SWEET collinearity gene pairs in Betula platyphylla and Arabidopsis thaliana.The eighth to sixteenth rows represent Ka and Ks analysis of SWEET collinearity gene pairs in Betula platyphylla and Populus tomentosa
