# Supplementary material for: An Insight of Betula platyphylla SWEET Gene Family through Genome-Wide Identification, Expression Profiling and Function Analysis of BpSWEET1c under Cold Stress
Source: Int J Mol Sci. 2023 Sep 4;24(17):13626. doi: 10.3390/ijms241713626 (PMC10488219; doi:10.3390/ijms241713626)
Supplement: Supplementary file 1 [file ijms-24-13626-s001.zip › TableS4.xlsx]

## Sheet: 白桦冷胁迫转录组(平均数)
RNA-seq data of BpSWEETs in different tissues and organs
Gene name	Gene ID	mean-CK	mean-0.5H	mean-1H	mean-1.5H	mean-2H	mean-2.5H	mean-3H
BpSWEET1a	BPChr12G08384	0.223052	0.324337	1.10123	0.727127	1.11121	1.11121	0.487208
BpSWEET1b	BPChr12G08398	4.38052	4.3097	9.35476	4.94453	4.71214	4.71214	11.0073
BpSWEET1c	BPChr12G08357	91.1986	81.2849	110.761	88.7433	114.649	114.649	128.182
BpSWEET2	BPChr04G06173	31.0885	32.3757	47.2583	48.7806	34.2159	34.2159	45.4042
BpSWEET3	BPChr08G24178	1.6386	7.7105	15.7456	7.36688	3.15338	3.15338	7.67823
BpSWEET4	BPChr11G26889	0	0	0	0	0	0	0
BpSWEET7	BPChr02G10545	0.204268	1.44823	7.96438	2.30938	1.41999	1.41999	5.11136
BpSWEET9	BPChr05G07871	0	0	0	0	0	0	0
BpSWEET10	BPChr02G23316	0	0.0274457	0	0.023973	0	0	0
BpSWEET11	BPChr02G23301	0	0	0	0.166566	0	0	0
BpSWEET15	BPChr08G16703	0	0.0178113	0	0.0897	0.03409	0.03409	0
BpSWEET17a	BPChr01G13604	57.015	58.5874	54.0312	70.02	68.0656	68.0656	70.0115
BpSWEET17b	BPChr05G22191	2.66556	5.271	13.2835	6.26822	4.1267	4.1267	4.42906
